# Supplementary material for: Engineering Marrow-Mimetic Hydrogel Platforms Enhance Erythropoiesis: A Mechanobiology-Driven Approach for Transfusion Red Blood Cell Production
Source: Gels. 2025 Jul 31;11(8):594. doi: 10.3390/gels11080594 (PMC12385703; doi:10.3390/gels11080594)
Supplement: Supplementary file 1 [file gels-11-00594-s001.zip]

Archive with 1 entries (1 files):
- gels-3732726-supplementary.pdf
